# Supplementary material for: Psychopathology and Somatic Complaints: A Cross-Sectional Study with Portuguese Adults
Source: Healthcare (Basel). 2021 Apr 17;9(4):478. doi: 10.3390/healthcare9040478 (PMC8073042; doi:10.3390/healthcare9040478)
Supplement: Supplementary file 1 [file healthcare-09-00478-s001.zip]

Archive with 1 entries (1 files):
- healthcare-1169897-supplementary.pdf
